# Supplementary material for: Host RNA Expression Signatures in Young Infants with Urinary Tract Infection: A Prospective Study
Source: Int J Mol Sci. 2024 Apr 29;25(9):4857. doi: 10.3390/ijms25094857 (PMC11084417; doi:10.3390/ijms25094857)
Supplement: Supplementary file 1 [file ijms-25-04857-s001.zip]

Archive with 1 entries (1 files):
- ijms-2936987-supplementary.pdf
